# Supplementary material for: Induction by Phenobarbital of Phase I and II Xenobiotic-Metabolizing Enzymes in Bovine Liver: An Overall Catalytic and Immunochemical Characterization
Source: Int J Mol Sci. 2022 Mar 24;23(7):3564. doi: 10.3390/ijms23073564 (PMC8998613; doi:10.3390/ijms23073564)
Supplement: Supplementary file 1 [file ijms-23-03564-s001.zip]

Archive with 1 entries (1 files):
- ijms-1618089-supplementary.pdf
